# Supplementary material for: A Fully Automated Online SPE-LC-MS/MS Method for the Determination of 10 Pharmaceuticals in Wastewater Samples
Source: Toxics. 2022 Feb 23;10(3):103. doi: 10.3390/toxics10030103 (PMC8955396; doi:10.3390/toxics10030103)
Supplement: Supplementary file 1 [file toxics-10-00103-s001.zip]

Archive with 1 entries (1 files):
- toxics-1575701-supplementary.pdf
